# Supplementary material for: Combined Effects of Low-Density Polyethylene (LDPE), Zn(II), Cu(II), and Metolachlor on Trichoderma harzianum Growth, Oxidative Stress Induction, and Herbicide Degradation
Source: Molecules. 2026 Mar 20;31(6):1038. doi: 10.3390/molecules31061038 (PMC13028794; doi:10.3390/molecules31061038)
Supplement: Supplementary file 1 [file molecules-31-01038-s001.zip]

Archive with 1 entries (1 files):
- molecules-4169249-supplementary.pdf
